# Supplementary material for: Endocan Promotes Pro-Tumorigenic Signaling in Lung Cancer Cells: Modulation of Cell Proliferation, Migration and lncRNAs H19 and HULC Expression
Source: Int J Mol Sci. 2023 May 3;24(9):8178. doi: 10.3390/ijms24098178 (PMC10179037; doi:10.3390/ijms24098178)
Supplement: Supplementary file 1 [file ijms-24-08178-s001.zip]

Archive with 1 entries (1 files):
- ijms-2313450-supplementary.pdf
